# Supplementary material for: Activation of Peroxymonosulfate by Co-Ni-Mo Sulfides/CNT for Organic Pollutant Degradation
Source: Molecules. 2024 Jul 31;29(15):3633. doi: 10.3390/molecules29153633 (PMC11313894; doi:10.3390/molecules29153633)
Supplement: Supplementary file 1 [file molecules-29-03633-s001.zip]

Archive with 1 entries (1 files):
- molecules-3098196-supplementary.pdf
